# Supplementary material for: Unraveling Connective Tissue Growth Factor as a Therapeutic Target and Assessing Kahweol as a Potential Drug Candidate in Triple-Negative Breast Cancer Treatment
Source: Int J Mol Sci. 2023 Nov 14;24(22):16307. doi: 10.3390/ijms242216307 (PMC10671558; doi:10.3390/ijms242216307)
Supplement: Supplementary file 1 [file ijms-24-16307-s001.zip]

Archive with 1 entries (1 files):
- ijms-2589670-supplementary.pdf
